# Supplementary material for: Identification of the Transcriptional Biomarkers Panel Linked to Pathological Remodelling of the Eye Tissues in Various HD Mouse Models
Source: Cells. 2022 May 18;11(10):1675. doi: 10.3390/cells11101675 (PMC9139483; doi:10.3390/cells11101675)
Supplement: Supplementary file 1 [file cells-11-01675-s001.zip]

Archive with 1 entries (1 files):
- cells-1663960-supplementary.pdf
